# Supplementary material for: Routine abdominal drainage after distal pancreatectomy: meta-analysis
Source: Br J Surg. 2022 Mar 30;109(6):486–8. doi: 10.1093/bjs/znac042 (PMC10364730; doi:10.1093/bjs/znac042)
Supplement: znac042_Supplementary_Data [file znac042_supplementary_data.zip]

Archive with 2 entries (2 files):
- Supplementary_material.docx
- PRISMA_Checklist.docx
